# Supplementary material for: Early Pulmonary Stress During Intra-Abdominal Hypertension and Hypervolemia: Surfactant Protein A1 and Multi-Compartment Biomarker Responses in Rats
Source: Life (Basel). 2026 Jul 22;16(7):1210. doi: 10.3390/life16071210 (PMC13412432; doi:10.3390/life16071210)
Supplement: Supplementary file 1 [file life-16-01210-s001.zip]

Archive with 1 entries (1 files):
- life-4409793-supplementary.pdf
